# Supplementary material for: Trends in pancreatic cancer incidence, prevalence, and survival outcomes by histological subtypes: a retrospective cohort study
Source: Gastroenterol Rep (Oxf). 2025 Apr 9;13:goaf030. doi: 10.1093/gastro/goaf030 (PMC11981714; doi:10.1093/gastro/goaf030)
Supplement: goaf030_Supplementary_Data [file goaf030_supplementary_data.zip]

Archive with 10 entries (10 files):
- supplementary figures.docx
- 2024-213_Supplementary_tables.docx
- Supplementary_Figure_S6.tif
- Supplementary_Figure_S2.tif
- Supplementary_Figure_S5.tif
- Supplementary_Figure_S7.tif
- Supplementary_Figure_S1.png
- Supplementary_Figure_S4.tif
- Supplementary_Figure_S3.tif
- 2024-213_Supplementary_figures.docx
